# Supplementary material for: Lymphocyte Phenotypes and Protein-Bound Uremic Toxins as Determinants of Clinical Outcomes in Hemodialysis Patients
Source: Int J Mol Sci. 2025 Oct 24;26(21):10376. doi: 10.3390/ijms262110376 (PMC12607633; doi:10.3390/ijms262110376)
Supplement: Supplementary file 1 [file ijms-26-10376-s001.zip]

Archive with 4 entries (4 files):
- Supplementary materials.pdf
- Figure S1.jpg
- Figure S2.jpg
- Supplemental figure legends.pdf
